# Supplementary material for: Distribution Pattern of Suitable Areas and Corridor Identification of Endangered Ephedra Species in China
Source: Plants (Basel). 2024 Mar 20;13(6):890. doi: 10.3390/plants13060890 (PMC10975542; doi:10.3390/plants13060890)
Supplement: Supplementary file 1 [file plants-13-00890-s001.zip]

Archive with 1 entries (1 files):
- plants-2890067-supplementary.pdf
